# Supplementary material for: Local compartment changes and regulatory landscape alterations in histone H1-depleted cells
Source: Genome Biol. 2015 Dec 23;16:289. doi: 10.1186/s13059-015-0857-0 (PMC4699363; doi:10.1186/s13059-015-0857-0)
Supplement: Additional file 2: Table S1. — The number of loci at which changes are observed for various combinations of epigenetic marks. (XLS 13 kb) [file 13059_2015_857_MOESM2_ESM.xls]

## Sheet: Fig2_Overlaps
	DHS	H3K4me1	H3K4me3	DHS_H3K4me1	DHS_H3K4me3	H3K4me1_H3K4me3	all_intersected
denovo DHS H3K4 methylation up	1468	6540	2072	360	83	594	164
denovo DHS H3K4 methylation down	2111	7363	499	9	2	194	1
DHS loss H3K4 methylation up	2021	6922	2161	8	12	751	2
DHS loss H3K4 methylation down	1839	7218	472	146	27	166	31
DHS no diff me up	82304	5030	1057	1778	1039	325	456
DHS no diff me down	83938	5960	199	1360	282	113	90
Hypergeometric test
denovo DHS H3K4 methylation up				7.6e-272	1.48e-29		1.28e-165
DHS loss H3K4 methylation up				1	1		1
denovo DHS H3K4 methylation down				1	1		0.9
DHS loss H3K4 methylation down				2.38e-56	2.25e-10		1.06e-28

## Sheet: nSites
adjusted.p < 0.05		H3K4me1	H3K4me3
up		7801	3031
down		7584	697
